# Supplementary material for: Systematic Pan-Cancer Analysis Reveals X-C Motif Chemokine Receptor 1 as a Prognostic and Immunological Biomarker
Source: Genes (Basel). 2023 Oct 19;14(10):1961. doi: 10.3390/genes14101961 (PMC10606244; doi:10.3390/genes14101961)
Supplement: Supplementary file 1 [file genes-14-01961-s001.zip]

Archive with 1 entries (1 files):
- genes-2643436-supplementary.pdf
